# Supplementary material for: Vaccine Hyporesponse Induced by Individual Antibiotic Treatment in Mice and Non-Human Primates Is Diminished upon Recovery of the Gut Microbiome
Source: Vaccines (Basel). 2021 Nov 17;9(11):1340. doi: 10.3390/vaccines9111340 (PMC8619314; doi:10.3390/vaccines9111340)
Supplement: Supplementary file 1 [file vaccines-09-01340-s001.zip]

Archive with 1 entries (1 files):
- vaccines-1383768-supplementary.pdf
